# Supplementary material for: Genome-wide identification and characterization of DNA enhancers with a stacked multivariate fusion framework
Source: PLoS Comput Biol. 2022 Dec 15;18(12):e1010779. doi: 10.1371/journal.pcbi.1010779 (PMC9836277; doi:10.1371/journal.pcbi.1010779)
Supplement: S1 Table — (XLSX) [file pcbi.1010779.s001.xlsx]

## Sheet: Sheet1
Results of each model on the training set measured by four metrics
Methods	ACC(%)	MCC	SN(%)	SP(%)
SMFM	84.93	0.698	84.35	85.62
iEnhancer-2L	76.89	0.54	78.09	75.88
EnhancerPred	77.39	0.55	71.97	82.82
iEnhancer-EL	78.03	0.561	75.67	80.39
iEnhancer-XG	81.1	0.626	75.7	86.5
BERT-2DCNNs	78.62	0.567	80.52	76.74
iEnhancer-EBLSTM	78.21	0.551	76.3	80.13
iEnhancer-ECNN	80.24	0.594	78.42	81.97
Enhancer-IF	82.71	0.641	74.9	90.4
