# Supplementary material for: Genome-wide identification and characterization of DNA enhancers with a stacked multivariate fusion framework
Source: PLoS Comput Biol. 2022 Dec 15;18(12):e1010779. doi: 10.1371/journal.pcbi.1010779 (PMC9836277; doi:10.1371/journal.pcbi.1010779)
Supplement: S2 Table — (XLSX) [file pcbi.1010779.s002.xlsx]

## Sheet: Sheet1
Visualization of meaningful motifs detected by SMFM and BPNet.
JASPAR ID	SMFM Motif	BPNet Motif	SMFM E-value	BPNet E-value
MA1871.1	=DISPIMG("ID_DAE360E3ABEF4E4B844136B06C931F8D",1)	=DISPIMG("ID_7AA25180472D4AA8A1507FC9DA5EB514",1)	1.1e-06	0.000556
MA1274.1	=DISPIMG("ID_DC2FA99AC0AB4481B6CCF111E1EE1C97",1)	=DISPIMG("ID_073104ED01C040C0BDB28E180BEC2938",1)	9.03e-09	1.38e-07
MA1274.1	=DISPIMG("ID_C1922DA74C6746BAA7C6410D18AA0906",1)	=DISPIMG("ID_7D82A26EFE8B4EA79C5A912B6B89F020",1)	9.47e-07	2.32e-05
MA1274.1	=DISPIMG("ID_0AD646AAEFB44B4C979E3E94F0E988F6",1)	=DISPIMG("ID_DD55F3F832CC45B09A9ADDBCA620A4B2",1)	0.00106	0.00179
MA1540.2	=DISPIMG("ID_96ADF90E9ED14947973BE11098E07EC1",1)	=DISPIMG("ID_97172F83A72340F79586DFC91CD4FE6F",1)	0.0336	0.0172
MA1540.2	=DISPIMG("ID_06C441A5DB7A4457986D80D9C8242888",1)	——	0.0371	——
MA1540.2	=DISPIMG("ID_8A9403CD89D44663B77FB3C05F1EA99D",1)	——	0.0377	——
MA1877.1	=DISPIMG("ID_478599E269384337B40A783C0F47CD02",1)	——	0.00136	——
MA1880.1	=DISPIMG("ID_BABB86E36E764C9180AF1615CAF4DE8D",1)	——	0.0313	——
MA1630.2	=DISPIMG("ID_70E0F97AADD94E08887FBA23EEFFED11",1)	——	0.0339	——
MA1630.2	=DISPIMG("ID_7577B0977AED4F80ACB96E3B8C8133B1",1)	=DISPIMG("ID_BFD53F9F2B71477A9F17AF08993CDD34",1)	0.0184	0.0218
MA1403.1	=DISPIMG("ID_EE7CF1E007A24303BF8235ACE11C1741",1)	——	0.000187	——
MA1403.1	=DISPIMG("ID_E4A36C3DFE4B461DB8412A2A257B65C6",1)	——	3.31e-06	——
MA0528.1	=DISPIMG("ID_6362CD11521441C6A0C744C108AB4DEA",1)	——	6.11e-08	——
MA0528.1	=DISPIMG("ID_44154ECA6FEC489A862C60289BED34F5",1)	——	1.44e-06	——
MA0528.1	=DISPIMG("ID_3CF71F8DA19D42F480B76B83C8834685",1)	=DISPIMG("ID_7FF3CD21ADC94397BF6B1391AE6DE2A7",1)	3.74e-08	0.00175
MA0528.1	=DISPIMG("ID_1AA0D010BF624D01BEC4ACCDBD07CF15",1)	=DISPIMG("ID_3DE1B7C4466B4C50A4787F828D375F49",1)	0.00437	3.36e-08
MA0528.1	=DISPIMG("ID_13845781DE3944DF898E7F9BCAA4E006",1)	=DISPIMG("ID_15350FE3F4714CF1AAA32F27EF4A3986",1)	1.63e-07	0.00095
MA0538.1	=DISPIMG("ID_0B1285CE4A5847E188FC1FBAF54773D1",1)	=DISPIMG("ID_DDB3B0EF099645A08C0037C4F147C709",1)	0.000367	0.0005
MA0538.1	=DISPIMG("ID_DF483C2C5875414E9E8389E683D8A13F",1)	=DISPIMG("ID_7C900F0973644EFFA592963A6BB4D180",1)	0.000444	0.00323
MA1281.1	=DISPIMG("ID_A6718AB2AB3D4004936EAFEEA3692769",1)	=DISPIMG("ID_5CE7382E324047028BE26FBB54022715",1)	3.06e-06	2.77e-07
MA1281.1	=DISPIMG("ID_FD5F7245074B41BF883F1FCF7A56683D",1)	——	1.06e-06	——
MA1986.1	=DISPIMG("ID_A15B088000974ABFB53CB81F04E3A8D6",1)	——	0.0202	——
MA1125.1	=DISPIMG("ID_478A5CA0876242429C36FECB301FF54C",1)	=DISPIMG("ID_6AE902BE03DC4F3E9A78FFFF20E82FFF",1)	0.0194	0.00521
MA1726.1	=DISPIMG("ID_FF6265F27B9A4F54A7CDA3583D596454",1)	——	0.0202	——
MA1596.1	=DISPIMG("ID_9141D39A0818429794337E872E9C80E3",1)	=DISPIMG("ID_A975A21375164A3E82C33DE84C245040",1)	9.87e-07	2.47e-07
MA1596.1	=DISPIMG("ID_0489D6B8904444C6B95C51B625B682DE",1)	=DISPIMG("ID_FCD5F3BC2D08486DA52034B2645526FB",1)	4.93e-07	0.00128
MA1596.1	=DISPIMG("ID_6AD659EEFF0E4B0484A0D7E0C899A9A1",1)	=DISPIMG("ID_B86771910D18421CA81E7AB617D726FA",1)	0.0012	0.000846
MA1596.1	=DISPIMG("ID_8ACCA1423EDD4D9ABE2B8EE7AABC6BB3",1)	=DISPIMG("ID_CCEA81FF19154B6F9B1BDA2EACA88A61",1)	4.25e-07	0.00535
MA1596.1	=DISPIMG("ID_3413B9BFA50746CDA50DB2C01AD01D57",1)	=DISPIMG("ID_80277293164948D3912886012B407968",1)	0.000101	0.000243
MA1596.1	=DISPIMG("ID_B19ED085233A449BAA9165898F3DF987",1)	=DISPIMG("ID_4EB366B31D9A434393FC6558C28029DB",1)	0.00206	0.00128
MA0149.1	=DISPIMG("ID_514D559E5B284C9E86A0AAD274CF74BD",1)	——	0.0292	——
MA0149.1	=DISPIMG("ID_7261B9DA501644DC8EE2DC3318A8E659",1)	——	0.00513	——
MA1643.1	=DISPIMG("ID_214E2D080ACD4C7384BBA797E7649FE0",1)	——	4.66e-05	——
MA1864.1	=DISPIMG("ID_33308DFCDDE748F9BB3D7DE3587588B7",1)	——	0.000752	——
MA1587.1	=DISPIMG("ID_ED696088DF294476A3CADECAE05B843A",1)	——	0.00156	——
MA1890.1	=DISPIMG("ID_8B566C3936484D978AF63E8F8F97A1AD",1)	=DISPIMG("ID_58CEAE9B95A04CBB8420F18441FE9962",1)	0.000472	0.00511
MA0597.2	=DISPIMG("ID_D313313CBEC64E729AF542C0E36F3D7F",1)	——	0.0439	——
MA1731.1	=DISPIMG("ID_32F9F1F158DC43059D83D1662777592F",1)	——	0.037	——
MA1267.1	=DISPIMG("ID_65A317C3C7C04920B389300839446242",1)	=DISPIMG("ID_2A57C4A21C4D4A0AA3588E2C4DE196CE",1)	3.41e-10	0.000259
MA1267.1	=DISPIMG("ID_0DA97BA53917413E97FB59936032C343",1)	=DISPIMG("ID_FA14152FEC7842C18E29C928EBCA5B8C",1)	1.2e-05	4.96e-08
MA0516.1	=DISPIMG("ID_9ED72D59787349D0BDC3558F1B8BC1D4",1)	=DISPIMG("ID_DC385C3630E449C6806859ECC465ADED",1)	0.0161	0.00331
MA1961.1	=DISPIMG("ID_A6AC06ECD74F4BA8A4B192B56B1C958F",1)	——	0.000124	——
MA1723.1	=DISPIMG("ID_5376994318E148299E04A01E8C55A4A7",1)	——	0.00999	——
MA2022.1	=DISPIMG("ID_E22D565B1C82458294CD93C31C66066E",1)	——	0.0322	——
MA0592.1	——	=DISPIMG("ID_E6D0642CC9CC4F65B110BC34C89A6FF4",1)	——	0.000104
MA0216.2	——	=DISPIMG("ID_1944371D37944A6E9665AD23DFFFC410",1)	——	0.0495
MA1107.2	——	=DISPIMG("ID_623B786BC63D4040B8B9BF9F76C4F9DC",1)	——	0.00202
MA1823.1	——	=DISPIMG("ID_3B01FA5569094A2FBDF7F5E8096C880B",1)	——	0.0317
MA1710.1	——	=DISPIMG("ID_04545CEBBB694F64A625360A9D05B593",1)	——	0.0399
