# Supplementary material for: Genome-wide identification and characterization of DNA enhancers with a stacked multivariate fusion framework
Source: PLoS Comput Biol. 2022 Dec 15;18(12):e1010779. doi: 10.1371/journal.pcbi.1010779 (PMC9836277; doi:10.1371/journal.pcbi.1010779)
Supplement: S3 Table — (XLSX) [file pcbi.1010779.s003.xlsx]

## Sheet: Sheet1
Visualization of 56 motifs detected by SMFM.
ID	Known Motif	Extracted Motif	E-value	P-value
MA1871.1	=DISPIMG("ID_BA449692B7EE46E9B5D87274DE1D591C",1)	=DISPIMG("ID_6DAFC8A83C034E1CA23FC241D37FA252",1)	1.1e-06	4.54e-10
MA1274.1	=DISPIMG("ID_F2F1890A394B4B26AB1CBEDC0D7B83A0",1)	=DISPIMG("ID_5A9ED683EDDE490784669F52752FD991",1)	9.03e-09	3.72e-12
MA1540.2	=DISPIMG("ID_C063860C0576460587DFC1D16C68A241",1)	=DISPIMG("ID_11803ADD7E26487693414CF2B14921E1",1)	0.0336	1.38e-05
MA1877.1	=DISPIMG("ID_AF2828C0E50143BD90744DC1FED60665",1)	=DISPIMG("ID_C418CA526C13490BBAE8120E4E5B6497",1)	0.00136	5.58e-07
MA1880.1	=DISPIMG("ID_0C7B5F12830047BF8FA628CCB865049C",1)	=DISPIMG("ID_027E324A98A64533A65FF88263E2C31A",1)	0.00135	6.52e-07
MA1630.2	=DISPIMG("ID_20E22F2E3F31479EA458022113E33299",1)	=DISPIMG("ID_F070D164293F4C538465957DDBAF387C",1)	0.0313	1.25e-05
MA1403.1	=DISPIMG("ID_49669504B26D4D179EA7E04837FFADF5",1)	=DISPIMG("ID_BF901685D5864C68AEF510B5FF02876A",1)	0.0339	1.4e-05
MA0528.1	=DISPIMG("ID_CA48D2F9C69C40A3AFB4891115200416",1)	=DISPIMG("ID_1AECE187AFBF4E6FA5707100E4A7D977",1)	0.000187	7.68e-08
MA0538.1	=DISPIMG("ID_CF32899E460E426FB308635F2243FA9D",1)	=DISPIMG("ID_03C728947D444FA48A76D71A14C938E9",1)	6.11e-08	2.51e-11
MA1281.1	=DISPIMG("ID_31D3EBC69EA443E2BF7EB6F42962ECE4",1)	=DISPIMG("ID_BE3B2888FDFD4D16A3ACC7FC378AE669",1)	0.000367	1.51e-07
MA1986.1	=DISPIMG("ID_ED55B8F4BE464BF98D30E09283BD6740",1)	=DISPIMG("ID_FA48491940F4410E9255F8FCA2826378",1)	3.06e-06	1.26e-09
MA1281.1	=DISPIMG("ID_B6FE07927F1244C5A7A8B8C56271FD29",1)	=DISPIMG("ID_C7092C59D0BD47DB9197AA7AEE2EAEAC",1)	0.0202	8.3e-06
MA1125.1	=DISPIMG("ID_A4DFDCA251494E6285FFFEEE68F72B9D",1)	=DISPIMG("ID_9DAE1E21EC604384BEDCAF1DDAA865A9",1)	1.06e-06	4.37e-10
MA1726.1	=DISPIMG("ID_EC25ADE165EC4F9F82F3CB28CBC97F8D",1)	=DISPIMG("ID_631BCC288EE84B2DA8CB4AB6CEE51542",1)	0.0194	7.98e-06
MA1596.1	=DISPIMG("ID_13E490BD365F498CB15A2F4E8A837567",1)	=DISPIMG("ID_3A326466DA914236B38C161043BE0CA6",1)	0.0202	8.32e-06
MA1596.1	=DISPIMG("ID_6EE4E6023DB14ACCB8C7EED2C5B523C8",1)	=DISPIMG("ID_BC2DCD06C65D4541A041AC627C7EA323",1)	9.87e-07	4.06e-10
MA0528.1	=DISPIMG("ID_544316B0770D46B686F21FEE89F8164E",1)	=DISPIMG("ID_A901DB3744ED42C9A82317784E0316D0",1)	4.93e-07	2.03e-10
MA0149.1	=DISPIMG("ID_CE90E4800EE74EE48EB9327A65B74988",1)	=DISPIMG("ID_9A7AEB3A8A4B46BEB5132F3E110A1671",1)	1.44e-06	5.92e-10
MA0528.1	=DISPIMG("ID_4DE4AA45EA474B94A26AAF311034EA99",1)	=DISPIMG("ID_747EE5C7084C41809F0F61E62FC2E463",1)	0.00437	1.86e-06
MA1596.1	=DISPIMG("ID_98C99245337548F4BC4BFA3C61124DB6",1)	=DISPIMG("ID_33373C7520B74EA9BDCFCE1B55520C3E",1)	3.74e-08	1.54e-11
MA1643.1	=DISPIMG("ID_C0CB1ABFC43342A8878A64DAB2469068",1)	=DISPIMG("ID_CD104B13D9B0425EA1C4BDD7877D8795",1)	0.0012	4.94e-07
MA1540.2	=DISPIMG("ID_FA63C2B68ACB40A5955944D206658BE9",1)	=DISPIMG("ID_9D3C27AD3ABD4918A18DC22993B77C62",1)	4.66e-05	1.92e-08
MA1864.1	=DISPIMG("ID_19033EF2CE4D42328ED775ADD2F17770",1)	=DISPIMG("ID_26F2721480604ACFAEB820269255B37C",1)	0.0371	1.53e-05
MA1587.1	=DISPIMG("ID_9C656EA5CB3F4D888E408D72F3E5F8A8",1)	=DISPIMG("ID_3454E16E858F48C18B85FD5A085D7D79",1)	0.000752	3.09e-07
MA0149.2	=DISPIMG("ID_52D0045AED6E4B56BCF2C22CE5AA122C",1)	=DISPIMG("ID_7D706B3DFC7D4E57AD0ACE865F1C977A",1)	0.00156	7.55e-07
MA1890.1	=DISPIMG("ID_BEE14CABA71A4E0ABC69AB1B8AC82CD0",1)	=DISPIMG("ID_9A26892C6FE3489F97FF3C4CFCF850A9",1)	0.00513	2.11e-06
MA1403.1	=DISPIMG("ID_D667C13B3DC947BBB615A8200732B7A5",1)	=DISPIMG("ID_12A940130E8F4956B60A736EA8A272B1",1)	0.000472	1.94e-07
MA0597.2	=DISPIMG("ID_878763F7EF6E4252B655796D43F878D2",1)	=DISPIMG("ID_421669A9A36347BD943E1B1D69C6F65F",1)	3.31e-06	1.36e-09
MA1596.1	=DISPIMG("ID_79D77660909B49D4A0E8EA2CAE70AE9B",1)	=DISPIMG("ID_375E61C71CB242E59F7D1627653B6DF5",1)	0.0439	1.81e-05
MA1731.1	=DISPIMG("ID_1BFDC81FF5C64A3D81F8DDB5673908CA",1)	=DISPIMG("ID_5D96E1C5DDC24B4E8ABD7F9D74C2FD81",1)	4.25e-07	1.75e-10
MA1267.1	=DISPIMG("ID_585425DDBCD74D45AB555A76D00AEE12",1)	=DISPIMG("ID_086C6E4D3A3A4130A7A724E381D0E8F1",1)	0.037	1.52e-05
MA1267.1	=DISPIMG("ID_44C5BEA136AC40E986426DFBD930260A",1)	=DISPIMG("ID_3C6692B4815D413CB71780F5DFF0B065",1)	3.41e-10	1.41e-13
MA0528.1	=DISPIMG("ID_A789F1B1C1034ABFBCE59711305F9262",1)	=DISPIMG("ID_81FF62ADC9AA43BE96D3227E169FB2A5",1)	1.2e-05	4.94e-09
MA0528.1	=DISPIMG("ID_F723A045D146422AA55802845DFD159F",1)	=DISPIMG("ID_6CDAFC045BCB4C408DB3D88D02BAC44C",1)	0.00437	1.8e-06
MA1274.1	=DISPIMG("ID_78887D52D08D417D9997B8F826687670",1)	=DISPIMG("ID_7E80EC2F05C24F9A9CE215C656B43039",1)	1.63e-07	6.7e-11
MA0538.1	=DISPIMG("ID_4ED0C9D3FBF54E17978AD93401E08775",1)	=DISPIMG("ID_02510827D08D4614B4994D462BEC66DD",1)	9.47e-07	3.91e-10
MA1540.2	=DISPIMG("ID_00AC09C103E74A498F68CAC8F7EFEB01",1)	=DISPIMG("ID_A703EC27BA0A4112A00F3623807AC010",1)	0.000444	1.83e-07
MA0516.1	=DISPIMG("ID_8813D5D266B841FE84BCB2321A542994",1)	=DISPIMG("ID_A5E91A75CBF4477692703EFD37BE7EE3",1)	0.0377	1.55e-05
MA1961.1	=DISPIMG("ID_EA16CD9896BD45398C419F35E8DABF1D",1)	=DISPIMG("ID_7A1B2EC192C742CB987F9E137E9342B3",1)	0.0161	6.61e-06
MA1596.1	=DISPIMG("ID_449E0BECBB46492C93078C633374933D",1)	=DISPIMG("ID_7B1E060624CB43BAA291D5BE4FEBF305",1)	0.000124	5.09e-08
MA1274.1	=DISPIMG("ID_02334E214AF842E0830AD2DFBE09455C",1)	=DISPIMG("ID_0014603EF6CC4BADA80FFB05E69C9D5D",1)	0.000101	4.17e-08
MA1723.1	=DISPIMG("ID_C891AFAEDEBA40A3AEB7B31CB2986398",1)	=DISPIMG("ID_0C05088873524DAB8D6B41B62A85F2D6",1)	0.00106	4.36e-07
MA2022.1	=DISPIMG("ID_58E4D43A1C9D479584F519843A31C562",1)	=DISPIMG("ID_197CB57E607F4B399CCE3769CD76D601",1)	0.00999	4.83e-06
MA1596.1	=DISPIMG("ID_3611A30B6B57417D9D92FCAE94452930",1)	=DISPIMG("ID_9EC94A31355C41D991158CEBB7337410",1)	0.0322	1.32e-05
MA1630.2	=DISPIMG("ID_09A829E77B784727843C853D0EEE51E4",1)	=DISPIMG("ID_86377F84EA524058823CA543635CA75E",1)	0.00206	8.47e-07
MA0147.3	=DISPIMG("ID_07CCF344776E425F98A3846645338F3D",1)	=DISPIMG("ID_0ACF68BC3EF54823B4BE4E31F703D400",1)	0.0564	7.59e-06
MA1616.1	=DISPIMG("ID_974920983998480FB9257EE70BE57792",1)	=DISPIMG("ID_FDB5C78CAA1149EC831BB85F619626A0",1)	2.63	0.00106
MA0161.2	=DISPIMG("ID_E364DDFFD0F74D48B52175EB3FE16513",1)	=DISPIMG("ID_71CA7195ACD344FEB831CEC6F64B6FF5",1)	1.75	0.000721
MA0528.1	=DISPIMG("ID_FF4ADEBC2D22472DB880B80F25F101ED",1)	=DISPIMG("ID_E547E2A140784ACA8A9D7078C5DA4FF2",1)	0.433	0.000178
MA0632.2	=DISPIMG("ID_B420F3CECF994E50BC330F6A83C8D48D",1)	=DISPIMG("ID_71BC6365746C475BB84176189D72FD79",1)	4.21	0.00173
MA0814.1	=DISPIMG("ID_B1A106CC49D64BA898332CE9BB61DF78",1)	=DISPIMG("ID_31BDF93AF81D42CC93751F7D64D5B9FD",1)	0.129	5.3e-05
MA1088.1	=DISPIMG("ID_AE9906BF82284452B1F6C503E0462A9C",1)	=DISPIMG("ID_F68413B5206247B6A07BC83A2FFBE602",1)	1.22	0.000502
MA1336.1	=DISPIMG("ID_A86452B8453E4FA381A9767E0FE877A4",1)	=DISPIMG("ID_37D8DEF3EF6341098C360F53B1E26EF1",1)	0.134	5.51e-05
MA1402.1	=DISPIMG("ID_EBF95EB7B0BE4978BD78904BEF92256E",1)	=DISPIMG("ID_3E55173822524DB0A965A24C40E8BF8A",1)	0.115	4.74e-05
MA1833.1	=DISPIMG("ID_B3BA55FDE19D414EB87C679D9560A002",1)	=DISPIMG("ID_F63FD7ACCB124EFD8F6509CDC1912488",1)	0.161	6.64e-05
MA1966.1	=DISPIMG("ID_C68451A1F2134F2490DB6E10D011D133",1)	=DISPIMG("ID_8298846B8FF841F5B5C6DFC0ADD283FD",1)	4.24	0.00174
