# Supplementary material for: Genome-wide identification and characterization of DNA enhancers with a stacked multivariate fusion framework
Source: PLoS Comput Biol. 2022 Dec 15;18(12):e1010779. doi: 10.1371/journal.pcbi.1010779 (PMC9836277; doi:10.1371/journal.pcbi.1010779)
Supplement: S4 Table — (XLSX) [file pcbi.1010779.s004.xlsx]

## Sheet: Sheet1
Visualization of 47 motifs detected by BPNet.
ID	Known Motif	Extracted Motif	E-value	P-value
MA1871.1	=DISPIMG("ID_614DA3A7647F473D902236F9838890A6",1)	=DISPIMG("ID_1AAA7D69DA774EC5B4CD80485FA90B20",1)	0.000556	2.29e-07
MA1274.1	=DISPIMG("ID_CE14D5506CD84CC2AD972E751734E512",1)	=DISPIMG("ID_FBF70511D003471EBD66004C3528AE9C",1)	1.38e-07	5.66e-11
MA1274.1	=DISPIMG("ID_0A4AAFD84EFB49BD906CF09CD4852D65",1)	=DISPIMG("ID_C944874195344F4F992380D8486B689A",1)	2.32e-05	9.56e-09
MA1274.1	=DISPIMG("ID_2F7B2CF67D114AFBBEA17C570CDF891E",1)	=DISPIMG("ID_11C77843AD73477EB9BF7945453BC0E2",1)	0.00179	7.36e-07
MA1540.2	=DISPIMG("ID_3E5CC2040E524D64A02745A9B87591C6",1)	=DISPIMG("ID_1653ED87623D4863B93847C902D571E3",1)	0.0172	8.31e-06
MA1630.2	=DISPIMG("ID_843780DA16B142C8B975D135315C2593",1)	=DISPIMG("ID_BF814B4540F743C5BBEFC26745ADAEAB",1)	0.0218	1.05e-05
MA0528.1	=DISPIMG("ID_EF9C08D389CC4838B783A63C89CF7E57",1)	=DISPIMG("ID_9CA942FC977D4591AA0F113003E39D11",1)	0.00175	7.2e-07
MA0528.1	=DISPIMG("ID_2E0BAB825F0141D7973686499D74D6DD",1)	=DISPIMG("ID_53BFA371D95F4916B0C9DD7FB5A3CADC",1)	3.36e-08	1.38e-11
MA0528.1	=DISPIMG("ID_DDE1F354975B4DB0AD30614D4308443B",1)	=DISPIMG("ID_6E6599EABB8840D08C09EDE64F729095",1)	0.00095	3.91e-07
MA0538.1	=DISPIMG("ID_322DFF6E50E041028F4B10E71569E1E0",1)	=DISPIMG("ID_32F4CD8FFC174F6784E803D28908F18C",1)	0.0005	0.001
MA0538.1	=DISPIMG("ID_9068ED17BE7F49CBB1FA2880F88497C7",1)	=DISPIMG("ID_3A027AA7C0514966B50A2F5234A7D934",1)	0.000323	1.33e-07
MA1281.1	=DISPIMG("ID_69395EE420DD475983E00C0F03CDEFA3",1)	=DISPIMG("ID_63E29CF5AF1948B7851AA174484B64F2",1)	2.77e-07	1.14e-10
MA1125.1	=DISPIMG("ID_6489889CFC084B1EABCC42E41EE1C193",1)	=DISPIMG("ID_79F2946289F141639ACC9F5C2F7FFEB6",1)	0.00521	0.0103
MA1596.1	=DISPIMG("ID_9968A5E59C0F4FF6BE3E097DEF4378D5",1)	=DISPIMG("ID_BB50D6A6FC0C4BEC8A27F7DC2D64CF72",1)	2.47e-07	1.02e-10
MA1596.1	=DISPIMG("ID_ED18D83E9EFE41C9B01F32C873DBD991",1)	=DISPIMG("ID_7B2CD363D28848BD80CDDC72F7B3CCA7",1)	0.00128	5.28e-07
MA1596.1	=DISPIMG("ID_3417F982BF0B4B4291A494B35B4714F9",1)	=DISPIMG("ID_00E99758DB724B4F98F5E18F3DE5646C",1)	0.000846	3.48e-07
MA1596.1	=DISPIMG("ID_BD477BD493E840E7AD983E7CEB047AE6",1)	=DISPIMG("ID_0F9DCB7E205A42CC8185CC7916CD4EFA",1)	0.00535	2.2e-06
MA1596.1	=DISPIMG("ID_3C906D2EBBF74DF991E8006D50543F8C",1)	=DISPIMG("ID_A4D6D0A5E6214429838B6513DC19F06B",1)	0.000243	1e-07
MA1596.1	=DISPIMG("ID_047E983F2FE345E5A18373BFDB8683C8",1)	=DISPIMG("ID_A82842EF2AE144579DEFF839F8E0C6F6",1)	0.00128	5.28e-07
MA1890.1	=DISPIMG("ID_30F4F4E679B24E44B9320D69BE50A56C",1)	=DISPIMG("ID_59148D9626D84E4AB1D2CE212FC9B5B9",1)	0.00511	2.1e-06
MA1267.1	=DISPIMG("ID_5EDFDC758F2C4CDB9D3ED8AF7483D2A8",1)	=DISPIMG("ID_E21330B27A6743DBA53A881D42F8D3BE",1)	0.000259	1.07e-07
MA1267.1	=DISPIMG("ID_FE8A386225B9472A82292C02F5B6BBA3",1)	=DISPIMG("ID_05A8EEFAAA2D47A6A14B3A1862BC08C4",1)	4.96e-08	2.04e-11
MA0516.1	=DISPIMG("ID_3E00F87F143E4B8C94E0454C42007FF0",1)	=DISPIMG("ID_D5B43F1CD5DB45C7A380DF7E2B47AB66",1)	0.00331	1.36e-06
MA0592.1	=DISPIMG("ID_966F6E4623604AB4BFFB12120FA3356B",1)	=DISPIMG("ID_AC501942A33842CD80651E53D63EF5F6",1)	0.000104	4.29e-08
MA0216.2	=DISPIMG("ID_69CE0A65B897454D815B4C46FCBED120",1)	=DISPIMG("ID_14838B748C2840739AFC86B388DB1055",1)	0.0495	2.04e-05
MA1107.2	=DISPIMG("ID_AEDDB16065FF47238E0684074FA35C32",1)	=DISPIMG("ID_9AF043F3A4CB411E8ABBBBABA6EBE680",1)	0.00202	8.31e-07
MA1823.1	=DISPIMG("ID_24B675F48BFD431BAF52FD21CB54E035",1)	=DISPIMG("ID_286950C10A56416391605A70EBEA916C",1)	0.0317	1.3e-05
MA1710.1	=DISPIMG("ID_5193269534114A0197F4C689890C9DEE",1)	=DISPIMG("ID_A245E1883A554332977A7E10158E6302",1)	0.0399	1.64e-05
MA1596.1	=DISPIMG("ID_B2544D6CD6BE4138AB26FEE1BCC27173",1)	=DISPIMG("ID_D758671F2A9F4BABB18D94DA12BB3B38",1)	0.0846	3.48e-05
MA1596.1	=DISPIMG("ID_E87AE7575CF04BEF88B28AC33EB198D5",1)	=DISPIMG("ID_FFD32E872CE647B7A7A739DFEBD9B3FE",1)	0.0986	4.76e-05
MA0516.1	=DISPIMG("ID_41E463810A0D48A786137FC799D7BCBC",1)	=DISPIMG("ID_9AC21817CADB448C86F357CCE1F4EF06",1)	0.0121	5.86e-06
MA1125.1	=DISPIMG("ID_8DFEB528797E43E0B2264E9F9491ECF9",1)	=DISPIMG("ID_6FE2704D2A754D0782AFAC99BEEBE813",1)	0.0292	1.41e-05
MA0679.1	=DISPIMG("ID_2B1F392BBA594E6BB20398801EB9A08D",1)	=DISPIMG("ID_9A0A23449048429BB9911309F22A7CFD",1)	0.735	0.000302
MA1125.1	=DISPIMG("ID_3CBCD3616DEF4F15B523F1F4CE36DCE5",1)	=DISPIMG("ID_BC549F835D6F4A058D0CA954BA0602D4",1)	0.0876	4.23e-05
MA1100.1	=DISPIMG("ID_AF2664E5F41D47F3991207DAC1E862FF",1)	=DISPIMG("ID_15E8FC6E87724780A98A57FBD7120986",1)	0.14	5.75e-05
MA1722.1	=DISPIMG("ID_E8FDC963233E4476ADB5BC1984DB8351",1)	=DISPIMG("ID_986E3BDA24284A5886FB51A0BE72D52F",1)	0.95	0.000391
MA1636.1	=DISPIMG("ID_B54655985E9B432B9DFE7B58689E8B26",1)	=DISPIMG("ID_CB74AE81D2EB48FCBAB5C9B5EB387EB1",1)	1.89	0.000778
MA0359.1	=DISPIMG("ID_EC7EB83B82954B81826451C92532462F",1)	=DISPIMG("ID_B47294A6CA5E46A8A191B7C82F12F6B1",1)	0.167	6.87e-05
MA1121.1	=DISPIMG("ID_065794DC6B75422487E028F4A1543E95",1)	=DISPIMG("ID_6BDEDE794E1C4014B387916484D68492",1)	1.34	0.000551
MA0080.6	=DISPIMG("ID_8250ADF3FA974F3C86533179B395C8A3",1)	=DISPIMG("ID_ACCCA7B3321F4EE19A28D46D410CB749",1)	3.71	0.00153
MA0597.2	=DISPIMG("ID_73561491EBA44E47BB24F8BFC6988F0C",1)	=DISPIMG("ID_4657F39755BA444B9829E94B839CBC0E",1)	0.121	4.99e-05
MA0009.2	=DISPIMG("ID_BB39B31814E141CEA7737CE5231EC005",1)	=DISPIMG("ID_82C15665C4054AB7A659EDB0D606D61B",1)	0.236	9.71e-05
MA0745.2	=DISPIMG("ID_73D725196CC0437D92DC933AFA73F785",1)	=DISPIMG("ID_B5495D9EA5F141A5A5DD864FAFC82FD6",1)	0.0916	3.77e-05
MA0114.2	=DISPIMG("ID_4C6D98F67B9C443390634B3920B3D882",1)	=DISPIMG("ID_A0D89EA84B24425AB001C93202654D4F",1)	2.57	0.00106
MA0592.3	=DISPIMG("ID_CA04F2713477403BBDF21E181194098E",1)	=DISPIMG("ID_7B49EC0BA4D646B4B642784BC3A9AF94",1)	1.62	0.000605
MA0941.1	=DISPIMG("ID_5EBEDC1F02D843C4A8E0CAAB4DB1E5CE",1)	=DISPIMG("ID_B778AE25EBF44F9D8E620FEB060C8393",1)	0.833	0.000343
MA1616.1	=DISPIMG("ID_33EA9BFEC702484BAA64356568552C34",1)	=DISPIMG("ID_2E9D9EBEB33447939ECD2D5174926331",1)	1.49	0.000611
